# Supplementary material for: Unveiling the Potential of BenzylethyleneAryl–Urea Scaffolds for the Design of New Onco Immunomodulating Agents
Source: Pharmaceuticals (Basel). 2023 May 29;16(6):808. doi: 10.3390/ph16060808 (PMC10302582; doi:10.3390/ph16060808)
Supplement: Supplementary file 1 [file pharmaceuticals-16-00808-s001.zip]

Archive with 1 entries (1 files):
- pharmaceuticals-2390615-supplementary.pdf
